# Supplementary material for: The Oleic/Linoleic Acid Ratio in Olive (Olea europaea L.) Fruit Mesocarp Is Mainly Controlled by OeFAD2-2 and OeFAD2-5 Genes Together With the Different Specificity of Extraplastidial Acyltransferase Enzymes
Source: Front Plant Sci. 2021 Mar 8;12:653997. doi: 10.3389/fpls.2021.653997 (PMC7982730; doi:10.3389/fpls.2021.653997)
Supplement: Supplementary file 1 [file Data_Sheet_1.xlsx]

## Sheet: Table S1
Table S1. Fatty acid composition of oils from 89 cultivars selected from the Worldwide Olive Germplasm Bank of Cordoba (WOGBC-IFAPA).
Cultivar	Accession number	Fatty acid composition (%)						SAT/UNSAT ratio	18:1/18:2 ratio
		16:0	16:1	18:0	18:1	18:2	18:3
Kalokerida	691	13.3749	2.62122	1.52188	78.1406	3.44461	0.896777	0.175044	22.6849
Shami	1041	14.9758	1.70701	3.07942	75.8214	3.59059	0.82578	0.220334	21.1167
Vaneta	664	11.597	1.90754	1.64579	79.7217	4.02965	1.09834	0.152642	19.7838
Picual	9	14.0458	1.76879	2.15393	76.9535	4.16864	0.909387	0.193313	18.4601
Pequeña de Casas Ibañez	562	15.4805	1.76847	2.48314	75.1168	4.21953	0.931579	0.218972	17.8022
Vinyols	1065	12.3501	1.38813	1.40225	79.4603	4.48607	0.900787	0.159474	17.7127
Klon-14	1812	12.3659	0.839885	3.55931	77.4635	4.57975	1.19157	0.189418	16.9143
Temprano	358	14.142	2.17366	1.49902	75.3692	4.69063	2.12549	0.18541	16.068
Borriolenca	611	14.299	1.61164	2.06431	76.2629	5.09649	0.665607	0.195648	14.9638
Mastoidis	345	11.9903	1.37257	2.64201	77.3517	5.35989	1.28351	0.171403	14.4316
Negrinha	430	14.0524	1.67483	2.21673	75.5417	5.58971	0.924633	0.194302	13.5144
Rapasayo	277	12.9145	0.756997	3.24049	76.4595	5.66478	0.963737	0.192676	13.4973
Canetera	653	10.3707	1.08548	1.68966	80.3169	5.75732	0.779873	0.137144	13.9504
Cornicabra	10	12.5555	1.52979	3.59557	75.5055	5.77675	1.03682	0.192621	13.0706
Menya	669	17.2664	1.6562	2.09967	72.6004	5.89192	0.485339	0.240173	12.322
Galega Vulgar	128	17.2475	3.12388	1.54995	70.4378	6.65088	0.990042	0.231488	10.5908
Abou Satl Mohazam	1043	13.1757	1.8709	2.14163	74.9047	6.73009	1.17699	0.180879	11.1298
Myrtolia	700	11.827	1.64311	3.05718	75.1273	6.86042	1.48502	0.17487	10.9508
Coratina	79	11.0814	0.57962	2.23328	78.3763	6.94349	0.785913	0.153598	11.2877
Koroneiki	218	11.4584	1.50237	1.87977	77.3958	6.96569	0.798022	0.153911	11.111
Verdial de Vélez-Málaga-1	51	15.1113	1.64958	3.21908	71.4927	7.0942	1.43318	0.224445	10.0776
Wardan	725	13.5107	1.11137	2.80548	74.6644	7.10208	0.806003	0.194973	10.513
Torcio de Cabra	767	13.7774	0.770011	2.78208	74.302	7.52988	0.838606	0.198459	9.86762
Manzanilla de Sevilla	21	15.6729	2.10591	3.28852	69.6303	8.00135	1.30102	0.23398	8.70233
Joanenca	667	14.0918	1.52509	2.07299	73.1954	8.04114	1.07365	0.192816	9.10262
Levantinka	703	12.3541	0.954	2.70072	74.687	8.41049	0.893657	0.17723	8.88023
Dokkar	539	21.3387	5.22656	2.00536	62.2143	8.55107	0.66397	0.304531	7.27561
Chorreao de Montefrío	402	12.0219	0.81818	2.45455	74.9331	8.58216	1.19006	0.169269	8.73127
Arbosana	666	14.9135	1.9661	2.03933	71.6462	8.66103	0.77382	0.204135	8.27225
Verdial de Vélez-Málaga	883	15.3149	1.72942	1.77702	71.6096	8.69213	0.87688	0.206155	8.23844
Ulliri i Kuq	1078	14.4916	1.17102	2.56891	71.8105	9.33053	0.627403	0.205699	7.69629
Istarska Bjelica	735	14.241	2.51526	2.84944	70.3069	9.49018	0.597227	0.206134	7.40838
Ouslati	114	11.5065	0.989763	2.16253	75.096	9.49322	0.75199	0.158333	7.91049
Zaity	788	13.5294	1.37356	3.67816	70.5793	10.1462	0.693327	0.20784	6.95622
Palomar	661	15.4176	2.52801	1.78076	69.0855	10.2786	0.90954	0.207706	6.72129
Llumeta	226	16.9083	2.47825	1.73647	66.0252	10.2849	2.5669	0.229177	6.41961
Haouzia	835	10.1388	0.918133	2.12055	75.4287	10.3064	1.08745	0.139722	7.31861
Frantoio	723	14.1363	1.26619	2.0255	70.5486	11.0585	0.96491	0.192774	6.3796
Majhol-152	152	9.68098	0.774481	2.31722	74.8271	11.1817	1.21853	0.13634	6.69192
Caninese	77	15.7932	1.38259	2.10112	68.6591	11.2187	0.845311	0.217943	6.12008
Chemial de Kabilye	118	16.1532	2.1061	2.0725	67.5138	11.3276	0.826764	0.222879	5.9601
Frantoio	80	13.3705	1.59562	1.82353	70.4301	11.3561	1.42422	0.179162	6.20198
Picholine Marroquí	101	12.0908	1.01216	1.92926	72.1502	11.5889	1.22872	0.163062	6.22582
Mavreya	699	14.1217	1.88228	2.17819	69.1961	11.7252	0.896493	0.194741	5.90146
Patronet	649	14.6822	1.79093	2.24616	68.5278	12.095	0.657991	0.20378	5.66581
Argudell	1068	18.1683	2.52066	1.63612	64.3812	12.1719	1.12183	0.246951	5.28931
Majhol-1013	1013	16.0787	2.19891	1.95444	66.5946	12.2264	0.947016	0.220006	5.4468
Amygdalolia Nana	696	14.375	1.58946	3.09999	67.7717	12.2304	0.933417	0.211754	5.54124
Figueretes	822	14.4541	1.40495	2.22086	67.8838	12.7456	1.2907	0.20012	5.32607
Lentisca	384	14.5641	1.59589	2.43499	67.5489	12.8219	1.0342	0.204806	5.26824
Lianolia Kerkyras	108	16.9299	2.45341	1.87493	64.8795	13.1417	0.720485	0.2316	4.9369
Azapa	726	15.2592	1.84278	2.84789	65.6336	13.342	1.0745	0.221107	4.91933
Klon-14	1081	17.5915	3.12669	1.99944	63.2445	13.3695	0.668342	0.24364	4.7305
Maurino	84	16.5259	2.09531	1.62788	64.682	13.9462	1.12268	0.221804	4.63795
Lechín de Sevilla	5	14.0984	1.25505	1.59919	67.8538	14.1247	1.06887	0.186206	4.80392
Barri	1026	19.6571	2.53956	2.01327	60.4266	14.4242	0.93849	0.276658	4.18926
Fishomi	1141	18.4263	2.30222	2.5221	60.9164	14.6518	1.18125	0.264996	4.15761
Arbequina	1086	18.3499	2.83395	1.74483	61.5461	14.7697	0.75544	0.251482	4.16704
Vallesa	613	14.4907	1.68972	2.27766	65.5372	15.1356	0.889193	0.201417	4.33
Kalamon	105	11.3614	0.944118	1.63796	69.5318	15.1477	1.37701	0.149417	4.59025
Cipresino	90	11.6707	0.670611	3.17727	68.1037	15.3066	1.07111	0.174371	4.44931
Vera	660	17.9831	1.83708	1.82344	61.9964	15.4439	0.916087	0.246984	4.0143
Manzanillera de Huercal Overa	757	17.2313	2.70145	1.96963	61.659	15.6355	0.803088	0.237638	3.94352
Zalmati	117	19.5452	2.12674	2.62219	59.0294	15.6623	1.01417	0.284809	3.76888
Lastovka	704	13.776	0.937147	2.34352	66.311	15.8188	0.81355	0.192172	4.19191
Kaesi	140	18.6645	3.28595	1.65695	59.6238	16.0157	0.753097	0.255044	3.72283
Morrut	224	13.9971	0.842687	3.11988	63.9028	16.5452	1.59225	0.20652	3.86232
Curivell	1072	13.6191	1.05772	1.5137	65.7565	16.8822	1.17078	0.178312	3.89502
Kan Celebi	688	14.4048	1.33455	1.98141	64.6609	16.8904	0.727957	0.195975	3.82827
Abbadi Abou Gabra-1033	1033	15.2885	2.26503	1.52798	62.4532	17.2692	1.19615	0.202162	3.61646
Picudo	3	16.0435	2.297	1.77069	61.2457	17.5432	1.09985	0.216755	3.49113
Picholine	70	14.2254	1.23858	2.04975	63.4434	17.9436	1.09928	0.194388	3.53571
Elmacik	686	13.3422	1.12411	5.44421	61.2486	18.0018	0.839126	0.231321	3.40237
Corbella	659	16.5303	1.89558	1.74556	60.4927	18.3179	1.01796	0.223629	3.30238
Jaropo	23	19.7961	1.85832	2.29238	55.5725	19.246	1.23479	0.283507	2.88748
Agouromanakolia	692	12.2605	0.870033	2.05247	64.6506	19.4007	0.765677	0.167037	3.33239
Pecoso	421	20.3515	3.4856	2.09333	53.5886	19.5047	0.97622	0.289405	2.74746
Yun Gelebi	689	14.0169	1.27082	1.91774	62.0516	19.6289	1.11406	0.189551	3.16124
Kolybada	702	15.311	1.39041	2.24385	60.1119	19.6446	1.29823	0.212928	3.05996
Merhavia	120	12.128	1.37766	1.91435	63.4276	19.7428	1.40957	0.163363	3.2127
Sabatera	665	17.4709	2.32893	1.62645	57.4019	19.8464	1.32553	0.236053	2.89231
Piñonera	969	18.8879	1.7608	2.17761	54.7552	21.258	1.16057	0.266873	2.57575
Bosana	1170	17.4736	1.78538	2.08352	55.3561	21.877	1.4244	0.243118	2.53034
Verdial de Badajoz-877	877	15.416	1.34701	3.90885	54.8022	23.7228	0.803141	0.239539	2.31011
Abbadi Abou Gabra-842	842	20.825	2.53317	2.293	48.6402	24.4865	1.22211	0.300694	1.98641
Blanqueta	11	21.5586	2.80148	1.71821	47.6427	25.1249	1.1538	0.303387	1.89623
Blanqueta	48	19.7313	2.56351	1.73557	49.4788	25.5131	0.977751	0.273348	1.93935
Verde Verdelho	887	18.6606	2.48636	1.71418	49.8123	26.1901	1.12954	0.255906	1.90196
Abou Kanani	840	18.3153	3.19135	1.49201	48.3468	27.7242	0.930347	0.246997	1.74385
Data represents the mean of three biological replicates. In all the cases SD < 3% of means values. 16:0, palmitic acid; 16:1, palmitoleic acid; 16:2, palmitolinoleic acid; 18:0, stearic acid;
18:1, oleic acid; 18:2, linoleic acid; 18:3, linolenic acid. SAT, saturated fatty acids; UNSAT, unsaturated fatty acids.

## Sheet: Table S2
Table S2. Fatty acid composition of oils from the Core-36.
Cultivar	Accession number	Fatty acid composition (%)						SAT/UNSAT ratio	18:1/18:2 ratio
		16:0	16:1	18:0	18:1	18:2	18:3
Picual	9	12.5503	1.49502	2.32891	79.1496	3.3386	1.13757	0.174801	23.7075
Klon-14	1812	12.3659	0.839885	3.55931	77.4635	4.57975	1.19157	0.189418	16.9143
Temprano	358	14.142	2.17366	1.49902	75.3692	4.69063	2.12549	0.18541	16.068
Mastoidis	345	11.9903	1.37257	2.64201	77.3517	5.35989	1.28351	0.171403	14.4316
Menya	669	17.2664	1.6562	2.09967	72.6004	5.89192	0.485339	0.240173	12.322
Abou Satl Mohazam	1043	13.1757	1.8709	2.14163	74.9047	6.73009	1.17699	0.180879	11.1298
Myrtolia	700	11.827	1.64311	3.05718	75.1273	6.86042	1.48502	0.17487	10.9508
Koroneiki	218	11.4584	1.50237	1.87977	77.3958	6.96569	0.798022	0.153911	11.111
Verdial de Vélez-Málaga-1	51	15.1113	1.64958	3.21908	71.4927	7.0942	1.43318	0.224445	10.0776
Manzanilla de Sevilla	21	15.6729	2.10591	3.28852	69.6303	8.00135	1.30102	0.23398	8.70233
Leccino*	82	16.3081	1.66813	1.71743	70.7105	8.45061	1.14525	0.219892	8.36751
Dokkar	539	23.7043	6.00965	2.07463	57.185	9.91079	1.1156	0.347326	5.76998
Llumeta	226	16.9083	2.47825	1.73647	66.0252	10.2849	2.5669	0.229177	6.41961
Mari*	1143	12.5505	1.47314	1.97799	71.8878	11.002	1.10856	0.169981	6.53409
Majhol-152	152	9.68098	0.774481	2.31722	74.8271	11.1817	1.21853	0.13634	6.69192
Chemial de Kabilye	118	16.1532	2.1061	2.0725	67.5138	11.3276	0.826764	0.222879	5.9601
Frantoio	80	13.3705	1.59562	1.82353	70.4301	11.3561	1.42422	0.179162	6.20198
Mavreya	699	14.1217	1.88228	2.17819	69.1961	11.7252	0.896493	0.194741	5.90146
Majhol-1013	1013	16.0787	2.19891	1.95444	66.5946	12.2264	0.947016	0.220006	5.4468
Grappolo*	181	11.7567	0.789953	1.97056	71.5305	12.3604	1.59183	0.159114	5.78705
Forastera*	652	14.5946	3.51894	1.25675	66.5673	12.6694	1.3931	0.188373	5.25419
Arbequina	1086	16.1806	2.07584	1.77651	66.0581	12.8013	1.10773	0.218874	5.16027
Jabalí*	1118	18.9154	3.74186	1.84495	61.2214	12.9134	1.36297	0.261994	4.74094
Lianolia Kerkyras	108	16.9299	2.45341	1.87493	64.8795	13.1417	0.720485	0.2316	4.9369
Fishomi	1141	18.6188	1.67319	2.03738	62.5659	13.9576	1.14707	0.260338	4.48256
Kalamon	105	11.3614	0.944118	1.63796	69.5318	15.1477	1.37701	0.149417	4.59025
Manzanillera de Huercal Overa	757	17.2313	2.70145	1.96963	61.659	15.6355	0.803088	0.237638	3.94352
Morrut	224	13.9971	0.842687	3.11988	63.9028	16.5452	1.59225	0.20652	3.86232
Maarri*	1125	12.6083	0.711232	3.21689	65.018	16.6581	1.78752	0.188004	3.90309
Uslu*	95	15.1534	1.38748	1.18763	63.9142	17.1815	1.17576	0.19533	3.71993
Picudo	3	16.0435	2.297	1.77069	61.2457	17.5432	1.09985	0.216755	3.49113
Barri	1026	21.463	3.07354	2.02452	54.2638	17.7705	1.40464	0.306976	3.05359
Barnea*	711	15.1429	1.45109	1.91688	60.8639	19.4995	1.1257	0.205688	3.1213
Piñonera	969	18.7402	1.69646	2.59539	53.215	22.3231	1.42989	0.271222	2.38385
Abbadi Abou Gabra-842	842	20.825	2.53317	2.293	48.6402	24.4865	1.22211	0.300694	1.98641
Abou Kanani	840	19.3072	4.77653	1.52829	46.2441	27.1167	1.02719	0.263193	1.70537
Data represents the mean of three biological replicates. In all the cases SD < 3% of means values. * Indicates cultivars not present in the 89 cultivars analysed from the WOGBC (Table S1).
16:0, palmitic acid; 16:1, palmitoleic acid; 16:2, palmitolinoleic acid; 18:0, stearic acid; 18:1, oleic acid; 18:2, linoleic acid; 18:3, linolenic acid. SAT, saturated fatty acids; UNSAT, unsaturated fatty acids.

## Sheet: Table S3
Table S3. Primers used for gene expression analysis by qRT-PCR.
Primer/Gene	Accesion Number	Sequence	Amplicon (bp)
OeSAD1 F	KX196198	5’- GAAGGTCAAGCAGGCATCAT-3’	159
OeSAD1 R		5’- CGCATTTCTTGACACAGACC-3
OeSAD2 F	KX196199	5’- AGGAACGAGCACAATCAAGG-3’	162
OeSAD2 R		5’- TACAGACCAGATGGCGACAG-3’
OeSAD3 F	KX196200	5’- TGCCTCCAAGAATCAGACG-3’	157
OeSAD3 R		5’- TGCCTCCAAGAATCAGACG-3’
OeFAD2-1 F	AY733076	5'-AGTCACAGACGACACCATTCC-3'	175
OeFAD2-1 R		5'-CGTTCAAGGCCAAGTACAGAG-3'
OeFAD2-2 F	AY733077	5'-CTTGTGGGCTTTACCGTCTC-3'	130
OeFAD2-2 R		5'-AGGGAGGGATGTGTATGCTG-3'
OeFAD2-3 F	MN103339	5'-TCTTATGTTGTATGGAGTGAAG-3'	117
OeFAD2-3 R		5'-ACATTCCTCACAAGCACACC-3'
OeFAD2-4 F	MN103340	5'-GGATGTGCCAAGGCTGTATC-3'	142
OeFAD2-4 R		5'-CACGAAAAGTATGGGACAAGG-3'
OeFAD2-5 F	MN103341	5'-CCGAATGTCTGTCCCTTCC-3'	110
OeFAD2-5 R		5'-GCGGTATGGCTTTCTTGAGTT-3'
OeFAD7-1 F	DQ788674	5'-TGGTACAGGGGAAAGGAATG-3'	164
OeFAD7-1 R		5'-GCTGCTTCGGTTGCTTCTAC-3'
OeFAD7-2 F	KP893695	5'-GCAACAGAGGCAGCTAAACC-3'	163
OeFAD7-2 R		5'-GGTTGGGGTCAGTTTGGTAG-3'
OeUBQ2 F	AF429430	5'-AATGAAGTCTGTCTCTCCTTTGG-3'	132
OeUBQ2 R		5'-AAGGGAAATCCCATCAACG-3'

## Sheet: Table S4
Table S4. Basic statistics for the fatty acids in the cultivars of the Core-36
Trait	Population
	Mean	CV (%)	Min	Max
Palmitic	15.3696	20.55	9.68	23.7
Palmitoleic	2.03233	54.4	0.71	6.01
Stearic	2.15526	27.01	1.19	3.56
Oleic	66.8382	12.05	46.24	79.15
Linoleic	12.3536	45.65	3.34	27.12
Linolenic	1.25098	30.55	0.49	2.57
Saturated	17.5249	17.61	12	25.78
Unsaturated	82.4751	3.71	74.22	88
Monounsaturated	68.8706	10.85	51.02	80.64
Polyunsaturated	13.6046	41.47	4.48	28.14
Ratio Sat/unsaturated	0.214181	21.77	0.14	0.35
Ratio oleic/linoleic	7.18976	66.48	1.71	23.71
CV, coefficient of variation

## Sheet: Table S5
Table S5. Fatty acid composition of lipid classes in mesocarp tissue from cultivar Abou Kanani during olive fruit development and ripening.
Lipid class	Developmental stage	Percentage of total lipids	Fatty acid composition (%)
			16:0	16:1	16:2	18:0	18:1	18:2	18:3
TAG	G	96.39 ± 0.02	20.16 ± 0.49	2.53 ± 0.17	0.28 ± 0.01	2.11 ± 0.09	63.74 ± 0.73	10.59 ± 0.40	0.58 ± 0.03
	Y	97.47 ± 0.14*	20.34 ± 0.26	2.30 ± 0.07	0.26 ± 0.01	2.06 ± 0.01	58.71 ± 0.81*	15.80 ± 0.74*	0.54 ± 0.03
	T	97.64 ± 0.04*	19.60 ± 0.40	2.51 ± 0.15	0.20 ± 0.03	1.98 ± 0.10	56.08 ± 0.48*	19.18 ± 0.65*	0.45 ± 0.03
	M	97.32 ± 0.11*	17.27 ± 0.06*	2.06 ± 0.01	0.30 ± 0.01	1.88 ± 0.03	61.91 ± 0.21*	16.08 ± 0.28*	0.51 ± 0.02
DAG	G	2.14 ± 0.03	18.28 ± 0.17	2.29 ± 0.05	0.23 ± 0.01	2.01 ± 0.04	60.11 ± 0.19	16.08 ± 0.04	1.01 ± 0.01
	Y	1.66 ± 0.09*	15.69 ± 0.74*	1.45 ± 0.07*	0.21 ± 0.00	3.01 ± 0.15*	57.77 ± 0.26*	21.45 ± 0.43*	0.41 ± 0.03*
	T	1.68 ± 0.01*	14.35 ± 0.32*	1.68 ± 0.02*	0.23 ± 0.03	2.08 ± 0.05	55.89 ± 0.33*	25.39 ± 0.07*	0.38 ± 0.02*
	M	1.89 ± 0.11*	11.78 ± 0.32*	1.76 ± 0.10	0.39 ± 0.07	2.12 ± 0.19	61.42 ± 0.50*	21.80 ± 0.26*	0.73 ± 0.08
PA	G	0.14 ± 0.00	24.98 ± 1.07	4.40 ± 0.05	1.46 ± 0.09	16.09 ± 0.10	40.07 ± 0.46	12.35 ± 0.58	0.64 ± 0.06
	Y	0.10 ± 0.03	29.73 ± 1.07*	4.42 ± 0.33	2.26 ± 0.47	16.63 ± 1.17	32.39 ± 0.07*	14.07 ± 1.80*	0.50 ± 0.14
	T	0.08 ± 0.02*	27.22 ± 1.20*	3.03 ± 0.49	0.82 ± 0.28	17.92 ± 0.51*	32.82 ± 0.45*	17.79 ± 0.03*	0.40 ± 0.01
	M	0.11 ± 0.00	22.69 ± 1.37*	1.79 ± 0.23*	0.31 ± 0.00	9.22 ± 0.10*	45.05 ± 0.15*	20.29 ± 1.14*	0.65 ± 0.05
PI	G	0.13 ± 0.00	37.16 ± 0.37	1.14 ± 0.14	0.58 ± 0.04	14.64 ± 0.75	34.61 ± 0.63	11.16 ± 0.91	0.70 ± 0.08
	Y	0.10 ± 0.00*	44.45 ± 1.74*	4.61 ± 0.06*	0.72 ± 0.01	14.64 ± 0.74	21.69 ± 0.73*	13.34 ± 0.38*	0.56 ± 0.05
	T	0.07 ± 0.01*	37.88 ± 0.94	1.73 ± 0.06	0.57 ± 0.08	14.03 ± 0.20	27.12 ± 0.54*	18.01 ± 0.54*	0.65 ± 0.07
	M	0.08 ± 0.00*	28.30 ± 0.81*	1.75 ± 0.59	0.55 ± 0.06	9.84 ± 0.46*	42.32 ± 0.30*	16.59 ± 0.64*	0.64 ± 0.06
PS	G	0.06 ± 0.00	26.06 ± 0.65	6.58 ± 0.20	1.19 ± 0.29	31.31 ± 0.66	29.92 ± 0.99	3.70 ± 0.24	1.24 ± 0.25
	Y	0.05 ± 0.00*	28.29 ± 0.95*	2.66 ± 0.33*	1.39 ± 0.19	29.13 ± 0.42*	32.48 ± 0.60*	5.09 ± 0.65*	0.96 ± 0.02
	T	0.04 ± 0.01*	24.63 ± 0.44*	4.29 ± 0.68*	1.05 ± 0.04	33.39 ± 1.13*	24.81 ± 0.89*	10.71 ± 0.90*	1.12 ± 0.05
	M	0.05 ± 0.00*	27.11 ± 0.49	2.80 ± 0.06*	0.67 ± 0.19	17.80 ± 0.06*	37.75 ± 0.42*	13.23 ± 0.95*	0.63 ± 0.15
PC	G	0.44 ± 0.08	24.47 ± 0.64	1.01 ± 0.28	0.26 ± 0.01	5.81 ± 0.18	54.33 ± 0.21	13.81 ± 0.54	0.31 ± 0.01
	Y	0.30 ± 0.01*	29.34 ± 0.66*	1.53 ± 0.25	0.30 ± 0.06	6.58 ± 0.39*	43.38 ± 0.30*	18.57 ± 0.69*	0.30 ± 0.02
	T	0.21 ± 0.00*	23.51 ± 0.29*	1.11 ± 0.06	0.41 ± 0.06	5.38 ± 0.06	46.15 ± 0.45*	23.06 ± 0.11*	0.39 ± 0.03
	M	0.25 ± 0.01*	16.24 ± 0.20*	1.07 ± 0.11	0.25 ± 0.03	4.04 ± 0.11*	57.88 ± 0.34*	19.92 ± 0.43*	0.61 ± 0.08
PE	G	0.09 ± 0.04	26.37 ± 2.24	5.88 ± 0.09	0.92 ± 0.22	31.17 ± 0.97	28.92 ± 0.98	5.77 ± 0.18	0.96 ± 0.17
	Y	0.06 ± 0.00*	27.27 ± 0.10	3.98 ± 0.02*	1.11 ± 0.07	24.61 ± 0.48*	36.24 ± 0.31*	6.00 ± 0.64	0.79 ± 0.12
	T	0.04 ± 0.00*	25.25 ± 0.25	2.42 ± 0.03*	1.43 ± 0.38	26.93 ± 0.35*	32.44 ± 0.62*	10.48 ± 0.65*	1.06 ± 0.42
	M	0.07 ± 0.01	23.05 ± 0.22*	1.36 ± 0.16*	0.60 ± 0.21	12.73 ± 0.91*	42.50 ± 0.46*	19.02 ± 0.80*	0.75 ± 0.12
MGDG	G	0.37 ± 0.00	19.13 ± 0.90	0.88 ± 0.14	0.22 ± 0.03	35.58 ± 0.32	37.26 ± 0.93	6.70 ± 0.18	0.24 ± 0.05
	Y	0.16 ± 0.00*	21.65 ± 0.48*	1.38 ± 0.08	0.32 ± 0.03	24.00 ± 0.23*	41.67 ± 0.26*	10.67 ± 0.83*	0.33 ± 0.02
	T	0.13 ± 0.01*	19.76 ± 1.16	1.86 ± 0.16	0.29 ± 0.01	16.74 ± 1.13*	42.56 ± 0.91*	18.38 ± 0.71*	0.42 ± 0.02
	M	0.11 ± 0.00*	20.33 ± 0.50	1.23 ± 0.14	0.42 ± 0.12	16.67 ± 0.18*	46.19 ± 0.31*	14.69 ± 0.95*	0.46 ± 0.06
DGDG	G	0.19 ± 0.01	30.88 ± 0.39	1.40 ± 0.52	0.33 ± 0.02	22.47 ± 0.23	34.99 ± 0.16	8.13 ± 0.55	1.79 ± 0.41
	Y	0.11 ± 0.00*	31.83 ± 0.99	1.75 ± 0.09	0.74 ± 0.17	21.63 ± 0.49	30.22 ± 0.71*	11.25 ± 0.98*	2.59 ± 0.43
	T	0.12 ± 0.00*	28.41 ± 0.37*	1.21 ± 0.41	0.25 ± 0.02	12.62 ± 0.28*	36.05 ± 0.72	16.15 ± 0.65*	5.31 ± 0.15*
	M	0.12 ± 0.00*	20.41 ± 0.49*	1.32 ± 0.10	0.29 ± 0.06	10.08 ± 0.48*	48.31 ± 1.08*	13.23 ± 0.14*	6.36 ± 0.62*
Data are mean ± SD of three biological replicates. 16:0, palmitic acid; 16:1, palmitoleic acid; 16:2, palmitolinoleic acid; 18:0, stearic acid; 18:1, oleic acid; 18:2, linoleic acid;
18:3, linolenic acid. G, green; Y, yellowish; T, turning; M, matured. *Indicates significantly different (P< 0.05) to G stage according to two-way ANOVA with a Bonferroni posttest.

## Sheet: Table S6
Table S6. Fatty acid composition of lipid classes in mesocarp tissue from cultivar Klon-14 during olive fruit development and ripening.
Lipid class	Developmental stage	Percentage of total lipids	Fatty acid composition (%)
			16:0	16:1	16:2	18:0	18:1	18:2	18:3
TAG	G	97.88 ± 0.01	15.09 ± 0.04	0.76 ± 0.01	0.06 ± 0.01	2.90 ± 0.01	78.36 ± 0.16	2.29 ± 0.08	0.55 ± 0.06
	Y	98.18 ± 0.10	14.75 ± 0.08*	0.67 ± 0.01	0.07 ± 0.01	3.29 ± 0.03*	78.96 ± 0.15*	1.95 ± 0.14*	0.32 ± 0.03*
	T	98.00 ± 0.17	14.55 ± 0.07*	0.77 ± 0.01	0.08 ± 0.02	3.55 ± 0.02*	77.98 ± 0.18*	2.61 ± 0.21*	0.44 ± 0.06
	M	97.97 ± 0.05	13.86 ± 0.04*	0.74 ± 0.00	0.09 ± 0.00	3.92 ± 0.02*	78.23 ± 0.03	2.83 ± 0.00*	0.34 ± 0.01*
DAG	G	1.30 ± 0.03	13.00 ± 0.14	0.57 ± 0.07	0.14 ± 0.03	4.18 ± 0.07	77.84 ± 0.44	3.54 ± 0.13	0.74 ± 0.14
	Y	1.17 ± 0.07	11.80 ± 0.46*	1.17 ± 0.14*	0.14 ± 0.02	4.02 ± 0.20	79.02 ± 0.55*	3.30 ± 0.05	0.55 ± 0.03
	T	1.52 ± 0.13*	10.31 ± 0.62*	0.75 ± 0.05	0.07 ± 0.01	3.60 ± 0.14*	81.15 ± 0.53*	3.63 ± 0.13	0.49 ± 0.04
	M	1.43 ± 0.01	10.28 ± 0.19*	0.65 ± 0.07	0.11 ± 0.01	3.75 ± 0.11	80.84 ± 0.19*	3.96 ± 0.09	0.41 ± 0.01
PA	G	0.07 ± 0.01	23.36 ± 0.89	5.74 ± 1.45	0.72 ± 0.16	21.55 ± 0.60	43.37 ± 0.95	4.59 ± 0.42	0.67 ± 0.22
	Y	0.09 ± 0.03	24.68 ± 0.82	1.96 ± 0.25*	0.60 ± 0.12	14.76 ± 3.11*	53.83 ± 2.72*	3.51 ± 0.19	0.67 ± 0.13
	T	0.07 ± 0.04	24.58 ± 1.44	1.70 ± 0.35*	0.57 ± 0.09	25.51 ± 2.62*	42.05 ± 4.00	4.93 ± 0.27	0.66 ± 0.05
	M	0.08 ± 0.03	22.52 ± 1.06	1.33 ± 0.13*	1.04 ± 0.21	10.22 ± 0.36*	59.87 ± 1.89*	4.30 ± 0.02	0.72 ± 0.11
PI	G	0.08 ± 0.00	31.73 ± 0.28	0.60 ± 0.04	0.49 ± 0.01	15.70 ± 0.84	46.38 ± 1.47	4.60 ± 0.40	0.49 ± 0.03
	Y	0.06 ± 0.00*	33.28 ± 1.70	2.18 ± 0.22	1.15 ± 0.42	15.06 ± 0.83	42.73 ± 0.96*	4.35 ± 0.47	1.26 ± 0.08
	T	0.05 ± 0.01*	32.24 ± 2.39	1.65 ± 0.29	0.63 ± 0.08	18.61 ± 0.41*	41.94 ± 1.66*	4.42 ± 0.12	0.52 ± 0.01
	M	0.06 ± 0.00*	26.22 ± 0.38*	1.47 ± 0.91	0.26 ± 0.04	12.21 ± 0.15*	54.49 ± 0.67*	4.92 ± 0.09	0.43 ± 0.08
PS	G	0.03 ± 0.00	19.35 ± 2.46	2.16 ± 0.24	1.60 ± 0.06	36.54 ± 0.04	34.70 ± 1.93	4.09 ± 0.18	1.56 ± 0.22
	Y	0.03 ± 0.00	27.22 ± 0.58*	3.01 ± 0.77	1.13 ± 0.29	27.73 ± 0.23*	36.56 ± 0.27	3.41 ± 0.25	0.93 ± 0.18
	T	0.02 ± 0.00*	19.90 ± 3.21	5.17 ± 0.32*	2.11 ± 0.55	39.13 ± 2.16*	27.94 ± 0.05*	4.42 ± 0.19	1.33 ± 0.05
	M	0.04 ± 0.00	20.54 ± 0.33	3.81 ± 0.40	1.28 ± 0.14	15.71 ± 1.83*	51.13 ± 0.59*	3.79 ± 0.25	3.74 ± 0.12
PC	G	0.39 ± 0.03	11.08 ± 0.85	0.20 ± 0.07	0.14 ± 0.01	5.04 ± 0.24	78.59 ± 1.08	4.33 ± 0.27	0.63 ± 0.20
	Y	0.24 ± 0.02*	18.10 ± 0.96*	0.58 ± 0.11	0.22 ± 0.08	7.27 ± 0.70*	69.94 ± 0.81*	3.53 ± 0.34	0.36 ± 0.08
	T	0.17 ± 0.01*	20.80 ± 0.63*	0.80 ± 0.02	0.14 ± 0.02	13.26 ± 0.92*	60.36 ± 1.34*	4.18 ± 0.12	0.47 ± 0.06
	M	0.27 ± 0.05*	14.33 ± 0.47*	0.75 ± 0.35	0.14 ± 0.04	7.16 ± 0.28*	71.66 ± 1.02*	5.24 ± 0.06	0.72 ± 0.39
PE	G	0.03 ± 0.00	20.95 ± 2.69	2.39 ± 0.23	1.61 ± 0.51	31.53 ± 2.73	36.66 ± 3.77	4.55 ± 0.34	2.31 ± 0.66
	Y	0.05 ± 0.01	17.30 ± 1.42*	1.12 ± 0.16	0.81 ± 0.21	18.09 ± 0.68*	57.79 ± 1.70*	4.15 ± 0.27	0.74 ± 0.09
	T	0.03 ± 0.00	20.79 ± 1.61	1.25 ± 1.15	0.54 ± 0.05	18.11 ± 1.08*	53.12 ± 0.87*	4.02 ± 0.42	2.17 ± 0.62
	M	0.03 ± 0.00	20.01 ± 3.20	2.56 ± 0.54	0.58 ± 0.17	16.58 ± 1.35*	53.36 ± 1.45*	4.34 ± 0.61	2.58 ± 0.17
MGDG	G	0.09 ± 0.01	20.80 ± 0.36	0.78 ± 0.02	0.49 ± 0.14	19.84 ± 0.13	53.02 ± 0.36	4.25 ± 0.08	0.82 ± 0.07
	Y	0.09 ± 0.01	21.35 ± 0.29	0.83 ± 0.18	0.48 ± 0.13	17.58 ± 0.90*	54.90 ± 0.55*	4.12 ± 0.15	0.75 ± 0.11
	T	0.06 ± 0.00*	20.62 ± 0.17	1.13 ± 0.42	0.20 ± 0.05	15.39 ± 0.44*	57.55 ± 0.40*	4.34 ± 0.14	0.77 ± 0.15
	M	0.05 ± 0.01*	19.07 ± 0.31*	0.87 ± 0.05	0.30 ± 0.01	18.02 ± 0.48*	55.38 ± 0.12*	5.85 ± 0.42*	0.52 ± 0.08
DGDG	G	0.14 ± 0.01	25.81 ± 0.73	0.72 ± 0.17	0.33 ± 0.05	12.08 ± 0.55	48.59 ± 1.47	4.33 ± 0.30	8.15 ± 0.56
	Y	0.10 ± 0.01*	23.48 ± 0.52*	0.82 ± 0.00	0.29 ± 0.06	12.70 ± 0.48	48.89 ± 0.37	4.34 ± 0.09	9.47 ± 0.18*
	T	0.07 ± 0.01*	20.28 ± 0.19*	1.01 ± 0.04	0.36 ± 0.03	13.13 ± 0.73	53.05 ± 1.52*	4.37 ± 0.36	7.80 ± 0.44
	M	0.06 ± 0.01*	19.23 ± 0.89*	0.77 ± 0.13	0.32 ± 0.03	13.15 ± 0.06	52.42 ± 1.00*	4.74 ± 0.27	9.37 ± 0.26
Data are mean ± SD of three biological replicates. 16:0, palmitic acid; 16:1, palmitoleic acid; 16:2, palmitolinoleic acid; 18:0, stearic acid; 18:1, oleic acid; 18:2, linoleic acid;
18:3, linolenic acid. G, green; Y, yellowish; T, turning; M, matured. *Indicates significantly different (P< 0.05) to G stage according to two-way ANOVA with a Bonferroni posttest.
